# Supplementary material for: Molecular interplay of ASNS and the PI3K-AKT-mTOR pathway in CMV and HIV co-infections: Therapeutic implications
Source: PLoS One. 2026 Feb 20;21(2):e0342050. doi: 10.1371/journal.pone.0342050 (PMC12923000; doi:10.1371/journal.pone.0342050)
Supplement: S1 Table — (XLS) [file pone.0342050.s001.xls]

(+)-JQ1 compound	Chemical ID	CAS RN	Interaction	Interaction Actions	Reference Count	Organism Count
adefovir dipivoxil	C026486	53-70-3	1,2,5,6-dibenzanthracene results in decreased expression of ASNS mRNA	decreases^expression	1	1
Cidofovir	D019813	540-73-8	Folic Acid inhibits the reaction [1,2-Dimethylhydrazine results in increased expression of ASNS mRNA]	decreases^reaction|increases^expression	1	1
(4-amino-1,4-dihydro-3-(2-pyridyl)-5-thioxo-1,2,4-triazole)copper(II)	C576882		1-(2-trifluoromethoxyphenyl)-2-nitroethanone results in increased expression of ASNS mRNA	increases^expression	1	1
1-(2-trifluoromethoxyphenyl)-2-nitroethanone	D020001	71-36-3	[[Gasoline co-treated with 1-Butanol] results in increased abundance of [Particulate Matter co-treated with Polycyclic Aromatic Hydrocarbons]] which results in increased expression of ASNS mRNA	affects^cotreatment|increases^abundance|increases^expression	1	1
1,2,5,6-dibenzanthracene	D015655	48134-75-4	1-Methyl-4-phenylpyridinium results in increased expression of ASNS mRNA	increases^expression	2	2
1,2-Dimethylhydrazine	D015655	48134-75-4	1-Methyl-4-phenylpyridinium results in increased expression of ASNS protein	increases^expression	1	1
1-Butanol	D015058	551-06-4	1-Naphthylisothiocyanate results in increased expression of ASNS mRNA	increases^expression	2	2
1-Methyl-4-phenylpyridinium	C032668	5522-43-0	1-nitropyrene results in increased expression of ASNS mRNA	increases^expression	1	1
1-Methyl-4-phenylpyridinium	C477694		2,2',4,4',5-brominated diphenyl ether results in increased expression of ASNS mRNA	increases^expression	1	1
1-Naphthylisothiocyanate	C511295		2,2',4,4'-tetrabromodiphenyl ether affects the expression of ASNS mRNA	affects^expression	1	1
1-nitropyrene	C511295		2,2',4,4'-tetrabromodiphenyl ether analog results in increased expression of ASNS mRNA	increases^expression	1	1
2,2',4,4',5-brominated diphenyl ether	C511295		2,2',4,4'-tetrabromodiphenyl ether results in increased expression of ASNS mRNA	increases^expression	1	1
2,2',4,4'-tetrabromodiphenyl ether	C029141	950-99-2	2,2,5,7,8-pentamethyl-1-hydroxychroman results in increased expression of ASNS mRNA	increases^expression	1	1
2,2',4,4'-tetrabromodiphenyl ether	C404910	2971-36-0	2,2-bis(4-hydroxyphenyl)-1,1,1-trichloroethane affects the expression of ASNS mRNA	affects^expression	1	1
2,2',4,4'-tetrabromodiphenyl ether	C111118		2',3,3',4',5-pentachloro-4-hydroxybiphenyl results in decreased expression of ASNS mRNA	decreases^expression	1	1
2,2,5,7,8-pentamethyl-1-hydroxychroman	C014211	51207-31-9	2,3,7,8-tetrachlorodibenzofuran affects the expression of ASNS mRNA	affects^expression	1	1
2,2-bis(4-hydroxyphenyl)-1,1,1-trichloroethane	C014211	51207-31-9	2,3,7,8-tetrachlorodibenzofuran results in increased expression of ASNS mRNA	increases^expression	1	1
2',3,3',4',5-pentachloro-4-hydroxybiphenyl	C063002	6956-96-3	2,3-dimethoxy-1,4-naphthoquinone results in decreased expression of ASNS mRNA	decreases^expression	1	1
2,3,7,8-tetrachlorodibenzofuran	C023514	606-20-2	2,6-dinitrotoluene affects the expression of ASNS mRNA	affects^expression	1	1
2,3,7,8-tetrachlorodibenzofuran	C018535	1241-94-7	[tris(2-butoxyethyl) phosphate co-treated with IMOL S-140 co-treated with tri-(2-chloroisopropyl)phosphate co-treated with tris(1,3-dichloro-2-propyl)phosphate co-treated with triphenyl phosphate co-treated with santicizer 148 co-treated with tris(chloroethyl)phosphate co-treated with 2-ethylhexyldiphenylphosphate co-treated with tributyl phosphate] results in increased expression of ASNS mRNA	affects^cotreatment|increases^expression	1	1
2,3-dimethoxy-1,4-naphthoquinone	C028451		3,4,3',4'-tetrachlorobiphenyl affects the expression of ASNS mRNA	affects^expression	1	1
2,6-dinitrotoluene	C026137	621-42-1	3-hydroxyacetanilide results in decreased expression of ASNS mRNA	decreases^expression	1	1
2-ethylhexyldiphenylphosphate	C584509		4-(4-((5-(4,5-dimethyl-2-nitrophenyl)-2-furanyl)methylene)-4,5-dihydro-3-methyl-5-oxo-1H-pyrazol-1-yl)benzoic acid results in increased expression of ASNS mRNA	increases^expression	1	1
3,4,3',4'-tetrachlorobiphenyl	C009505	101-77-9	4,4'-diaminodiphenylmethane results in increased expression of ASNS mRNA	increases^expression	1	1
3-hydroxyacetanilide	C583074		4,4'-hexafluorisopropylidene diphenol results in increased expression of ASNS protein	increases^expression	1	1
4-(4-((5-(4,5-dimethyl-2-nitrophenyl)-2-furanyl)methylene)-4,5-dihydro-3-methyl-5-oxo-1H-pyrazol-1-yl)benzoic acid	C459179		[LDN 193189 co-treated with 4-(5-benzo(1,3)dioxol-5-yl-4-pyridin-2-yl-1H-imidazol-2-yl)benzamide co-treated with FGF2 protein] results in decreased expression of ASNS protein	affects^cotreatment|decreases^expression	1	1
4-(5-benzo(1,3)dioxol-5-yl-4-pyridin-2-yl-1H-imidazol-2-yl)benzamide	C459179		[NOG protein co-treated with entinostat co-treated with dorsomorphin co-treated with 4-(5-benzo(1,3)dioxol-5-yl-4-pyridin-2-yl-1H-imidazol-2-yl)benzamide] results in increased expression of ASNS mRNA	affects^cotreatment|increases^expression	1	1
4-(5-benzo(1,3)dioxol-5-yl-4-pyridin-2-yl-1H-imidazol-2-yl)benzamide	C459179		[NOG protein co-treated with mercuric bromide co-treated with dorsomorphin co-treated with 4-(5-benzo(1,3)dioxol-5-yl-4-pyridin-2-yl-1H-imidazol-2-yl)benzamide] results in increased expression of ASNS mRNA	affects^cotreatment|increases^expression	1	1
4-(5-benzo(1,3)dioxol-5-yl-4-pyridin-2-yl-1H-imidazol-2-yl)benzamide	C459179		[NOG protein co-treated with methylmercuric chloride co-treated with dorsomorphin co-treated with 4-(5-benzo(1,3)dioxol-5-yl-4-pyridin-2-yl-1H-imidazol-2-yl)benzamide] results in increased expression of ASNS mRNA	affects^cotreatment|increases^expression	1	1
4-(5-benzo(1,3)dioxol-5-yl-4-pyridin-2-yl-1H-imidazol-2-yl)benzamide	C459179		[NOG protein co-treated with Panobinostat co-treated with dorsomorphin co-treated with 4-(5-benzo(1,3)dioxol-5-yl-4-pyridin-2-yl-1H-imidazol-2-yl)benzamide] results in increased expression of ASNS mRNA	affects^cotreatment|increases^expression	1	1
4-(5-benzo(1,3)dioxol-5-yl-4-pyridin-2-yl-1H-imidazol-2-yl)benzamide	C459179		[NOG protein co-treated with p-Chloromercuribenzoic Acid co-treated with dorsomorphin co-treated with 4-(5-benzo(1,3)dioxol-5-yl-4-pyridin-2-yl-1H-imidazol-2-yl)benzamide] results in increased expression of ASNS mRNA	affects^cotreatment|increases^expression	1	1
4-(5-benzo(1,3)dioxol-5-yl-4-pyridin-2-yl-1H-imidazol-2-yl)benzamide	C459179		[NOG protein co-treated with Phenylmercuric Acetate co-treated with dorsomorphin co-treated with 4-(5-benzo(1,3)dioxol-5-yl-4-pyridin-2-yl-1H-imidazol-2-yl)benzamide] results in increased expression of ASNS mRNA	affects^cotreatment|increases^expression	1	1
4-(5-benzo(1,3)dioxol-5-yl-4-pyridin-2-yl-1H-imidazol-2-yl)benzamide	C459179		[NOG protein co-treated with trichostatin A co-treated with dorsomorphin co-treated with 4-(5-benzo(1,3)dioxol-5-yl-4-pyridin-2-yl-1H-imidazol-2-yl)benzamide] results in increased expression of ASNS mRNA	affects^cotreatment|increases^expression	1	1
4-(5-benzo(1,3)dioxol-5-yl-4-pyridin-2-yl-1H-imidazol-2-yl)benzamide	C517041		(4-amino-1,4-dihydro-3-(2-pyridyl)-5-thioxo-1,2,4-triazole)copper(II) results in increased expression of ASNS mRNA	increases^expression	1	1
4,4'-diaminodiphenylmethane	C000626479		4-bromodiphenyl ether results in decreased expression of ASNS mRNA	decreases^expression	1	1
4,4'-hexafluorisopropylidene diphenol	C429623	119168-77-3	4-chloro-N-((4-(1,1-dimethylethyl)phenyl)methyl)-3-ethyl-1-methyl-1H-pyrazole-5-carboxamide results in increased expression of ASNS mRNA	increases^expression	1	1
4-bromodiphenyl ether	C001789	38048-32-7	4-nitrobenzylthioinosine inhibits the reaction [N(4)-hydroxycytidine results in increased expression of ASNS mRNA]	decreases^reaction|increases^expression	1	1
4-chloro-N-((4-(1,1-dimethylethyl)phenyl)methyl)-3-ethyl-1-methyl-1H-pyrazole-5-carboxamide	D015123	55097-80-8	7,8-Dihydro-7,8-dihydroxybenzo(a)pyrene 9,10-oxide results in increased expression of ASNS mRNA	increases^expression	1	1
4-nitrobenzylthioinosine	C553817		7-(benzylamino)-1,3,4,8-tetrahydropyrrolo(4,3,2-de)quinolin-8(1H)-one results in increased expression of ASNS mRNA	increases^expression	1	1
7-(benzylamino)-1,3,4,8-tetrahydropyrrolo(4,3,2-de)quinolin-8(1H)-one	D015124	23583-48-4	8-Bromo Cyclic Adenosine Monophosphate results in increased expression of ASNS mRNA	increases^expression	1	1
7,8-Dihydro-7,8-dihydroxybenzo(a)pyrene 9,10-oxide	C496492		abrine results in decreased expression of ASNS mRNA	decreases^expression	1	1
8-Bromo Cyclic Adenosine Monophosphate	C030686	60-35-5	acetamide results in decreased expression of ASNS mRNA	decreases^expression	1	1
abrine	D000082	103-90-2	Acetaminophen affects the expression of ASNS mRNA	affects^expression	2	2
acetamide	D000082	103-90-2	Acetaminophen results in increased expression of ASNS mRNA	increases^expression	6	3
Acetaminophen	D000111	616-91-1	[indole-3-carbinol co-treated with Diethylnitrosamine co-treated with Acetylcysteine] results in decreased expression of ASNS mRNA	affects^cotreatment|decreases^expression	1	1
Acetaminophen	D020106	1979/6/1	Acrylamide results in increased expression of ASNS mRNA	increases^expression	1	1
Acetylcysteine	C016601	68392-35-8	afimoxifene results in decreased expression of ASNS mRNA	decreases^expression	1	1
Acrylamide	D016604	1162-65-8	Aflatoxin B1 affects the expression of ASNS protein	affects^expression	1	1
afimoxifene	D016604	1162-65-8	Aflatoxin B1 results in decreased expression of ASNS mRNA	decreases^expression	3	2
Aflatoxin B1	D016604	1162-65-8	Aflatoxin B1 results in increased expression of ASNS mRNA	increases^expression	2	1
Aflatoxin B1	D000393		[Air Pollutants results in increased abundance of Particulate Matter] which results in increased expression of ASNS mRNA	increases^abundance|increases^expression	2	1
Aflatoxin B1	D000517	96-24-2	alpha-Chlorohydrin results in increased expression of ASNS protein	increases^expression	1	1
Air Pollutants	D000596		Amino Acids deficiency results in increased expression of ASNS mRNA	increases^expression	1	1
alpha-Chlorohydrin	D000596		EIF2AK4 gene mutant form inhibits the reaction [Amino Acids deficiency results in increased expression of ASNS mRNA]	decreases^reaction|increases^expression	1	1
Amino Acids	D000638	1951-25-3	Amiodarone results in increased expression of ASNS mRNA	increases^expression	3	1
Amino Acids	D000639	50-48-6	Amitriptyline results in increased expression of ASNS mRNA	increases^expression	3	1
Amiodarone	D000643	12125-02-9	Ammonium Chloride affects the expression of ASNS mRNA	affects^expression	1	1
Amitriptyline	D000661	300-62-9	Amphetamine results in increased expression of ASNS mRNA	increases^expression	1	1
Ammonium Chloride	C059765	87687-70-5	amphotericin B, deoxycholate drug combination results in increased expression of ASNS mRNA	increases^expression	1	1
Amphetamine	D000667	69-53-4	Ampicillin results in decreased expression of ASNS mRNA	decreases^expression	1	1
amphotericin B, deoxycholate drug combination	D000968	642-15-9	Antimycin A results in increased expression of ASNS mRNA	increases^expression	1	1
Ampicillin	D001140		[Aroclors co-treated with Hydrocarbons, Chlorinated co-treated with Hexachlorocyclohexane co-treated with Toxaphene co-treated with Chlordan] results in increased expression of ASNS mRNA	affects^cotreatment|increases^expression	1	1
Antimycin A	D001151	7440-38-2	Arsenic results in decreased expression of ASNS mRNA	decreases^expression	1	1
Aroclors	D000077237	1327-53-3	Arsenic Trioxide results in decreased expression of ASNS mRNA	decreases^expression	1	1
Arsenic	D000077237	1327-53-3	Arsenic Trioxide results in decreased expression of ASNS protein	decreases^expression	1	1
Arsenic Trioxide	D000077237	1327-53-3	Arsenic Trioxide results in increased expression of ASNS mRNA	increases^expression	1	1
Arsenic Trioxide	D001205	50-81-7	Ascorbic Acid results in decreased expression of ASNS mRNA	decreases^expression	1	1
Arsenic Trioxide	D001280	1912-24-9	Atrazine results in decreased expression of ASNS mRNA	decreases^expression	1	1
Ascorbic Acid	D001280	1912-24-9	Atrazine results in increased expression of ASNS mRNA	increases^expression	2	2
Atrazine	C049935		avobenzone results in decreased expression of ASNS mRNA	decreases^expression	1	1
Atrazine	D001379	446-86-6	Azathioprine results in decreased expression of ASNS mRNA	decreases^expression	1	1
avobenzone	C547126		AZM551248 results in increased expression of ASNS mRNA	increases^expression	1	1
Azathioprine	C087670	131860-33-8	azoxystrobin results in increased expression of ASNS mRNA	increases^expression	1	1
AZM551248	C487081		belinostat results in decreased expression of ASNS mRNA	decreases^expression	1	1
azoxystrobin	D001558	121-54-0	Benzethonium results in increased expression of ASNS mRNA	increases^expression	1	1
belinostat	D001564	50-32-8	AHR protein affects the reaction [Benzo(a)pyrene affects the expression of ASNS mRNA]	affects^expression|affects^reaction	1	1
Benzethonium	D001564	50-32-8	Benzo(a)pyrene affects the methylation of ASNS promoter	affects^methylation	1	1
Benzo(a)pyrene	D001564	50-32-8	Benzo(a)pyrene metabolite results in decreased expression of ASNS mRNA	decreases^expression	1	1
Benzo(a)pyrene	D001564	50-32-8	Benzo(a)pyrene promotes the reaction [AHR protein binds to ASNS promoter]	affects^binding|increases^reaction	1	1
Benzo(a)pyrene	D001564	50-32-8	Benzo(a)pyrene results in decreased expression of ASNS mRNA	decreases^expression	2	1
Benzo(a)pyrene	D001564	50-32-8	Benzo(a)pyrene results in decreased expression of ASNS protein	decreases^expression	1	1
Benzo(a)pyrene	D001564	50-32-8	Benzo(a)pyrene results in increased expression of ASNS mRNA	increases^expression	3	1
Benzo(a)pyrene	D001590	86-13-5	Benztropine results in decreased expression of ASNS protein	decreases^expression	1	1
Benzo(a)pyrene	D019324	6051-87-2	beta-Naphthoflavone results in increased expression of ASNS mRNA	increases^expression	2	1
Benztropine	C001824		beta-N-methylamino-L-alanine affects the expression of ASNS protein	affects^expression	1	1
beta-Naphthoflavone	D000077610		Bexarotene results in decreased expression of ASNS mRNA	decreases^expression	1	1
beta-N-methylamino-L-alanine	C006780	1980/5/7	bisphenol A affects the expression of ASNS mRNA	affects^expression	5	3
Bexarotene	C006780	1980/5/7	bisphenol A results in decreased expression of ASNS mRNA	decreases^expression	3	2
bis(tri-n-butyltin)oxide	C006780	1980/5/7	bisphenol A results in decreased expression of ASNS protein	decreases^expression	1	1
bisphenol A	C006780	1980/5/7	bisphenol A results in increased expression of ASNS mRNA	increases^expression	6	3
bisphenol A	C006780	1980/5/7	bisphenol A results in increased expression of ASNS protein	increases^expression	2	1
bisphenol A	C492482		bisphenol B results in increased expression of ASNS protein	increases^expression	1	1
bisphenol A	C005961		bis(tri-n-butyltin)oxide results in increased expression of ASNS mRNA	increases^expression	1	1
bisphenol A	D001786		[Oxygen deficiency co-treated with Blood Glucose deficiency co-treated with Particulate Matter] results in increased expression of ASNS mRNA	affects^cotreatment|increases^expression	1	1
bisphenol B	D001896		Boron Compounds results in increased expression of ASNS mRNA	increases^expression	1	1
Blood Glucose	C005066	7184-60-3	borrelidin results in increased expression of ASNS mRNA	increases^expression	1	1
Boron Compounds	C018475	123-72-8	butyraldehyde results in increased expression of ASNS mRNA	increases^expression	1	1
borrelidin	D019256	10108-64-2	Cadmium Chloride results in increased expression of ASNS mRNA	increases^expression	2	2
butyraldehyde	D002110	1958/8/2	Caffeine results in decreased expression of ASNS mRNA	decreases^expression	1	1
Cadmium Chloride	D002185	13956-29-1	Cannabidiol results in increased expression of ASNS mRNA	increases^expression	1	1
Caffeine	D002185	13956-29-1	[Dronabinol co-treated with Cannabidiol] results in increased expression of ASNS mRNA	affects^cotreatment|increases^expression	1	1
Cannabidiol	D002193	56-25-7	Cantharidin results in increased expression of ASNS mRNA	increases^expression	1	1
Cannabidiol	D002220	298-46-4	Carbamazepine affects the expression of ASNS mRNA	affects^expression	1	1
Cantharidin	D002251	56-23-5	Carbon Tetrachloride affects the expression of ASNS mRNA	affects^expression	1	1
Carbamazepine	D002251	56-23-5	Carbon Tetrachloride results in increased expression of ASNS mRNA	increases^expression	3	2
Carbon Tetrachloride	D002251	56-23-5	schizandrin B inhibits the reaction [Carbon Tetrachloride results in increased expression of ASNS mRNA]	decreases^reaction|increases^expression	1	1
Carbon Tetrachloride	C054133	479-91-4	casticin results in decreased expression of ASNS mRNA	decreases^expression	1	1
Carbon Tetrachloride	D002482	9004-34-6	[perfluorooctane sulfonic acid co-treated with Cellulose] results in increased expression of ASNS mRNA	affects^cotreatment|increases^expression	1	1
casticin	D002509	50-59-9	Cephaloridine results in increased expression of ASNS mRNA	increases^expression	1	1
Cellulose	C092451	87958-67-6	CGP 52608 promotes the reaction [RORA protein binds to ASNS gene]	affects^binding|increases^reaction	1	1
Cephaloridine	D002706	12789-03-6	[Aroclors co-treated with Hydrocarbons, Chlorinated co-treated with Hexachlorocyclohexane co-treated with Toxaphene co-treated with Chlordan] results in increased expression of ASNS mRNA	affects^cotreatment|increases^expression	1	1
CGP 52608	C004656	107-20-0	chloroacetaldehyde affects the expression of ASNS mRNA	affects^expression	1	1
Chemical Name	C100187	1976/6/2	chloropicrin affects the expression of ASNS mRNA	affects^expression	1	1
Chlordan	D002746	50-53-3	Chlorpromazine results in increased expression of ASNS mRNA	increases^expression	1	1
chloroacetaldehyde	D004390	2921-88-2	Chlorpyrifos results in decreased expression of ASNS mRNA	decreases^expression	1	1
chloropicrin	D004390	2921-88-2	Chlorpyrifos results in increased expression of ASNS mRNA	increases^expression	1	1
Chlorpromazine	D002794	62-49-7	[Methionine deficiency co-treated with Choline deficiency co-treated with Folic Acid deficiency] results in decreased methylation of ASNS gene	affects^cotreatment|decreases^methylation	1	1
Chlorpyrifos	D002857	7440-47-3	Chromium results in increased expression of ASNS mRNA	increases^expression	1	1
Chlorpyrifos	C074702	18540-29-9	chromium hexavalent ion affects the expression of ASNS mRNA	affects^expression	1	1
Choline	C074702	18540-29-9	[zinc chromate results in increased abundance of chromium hexavalent ion] which results in increased expression of ASNS mRNA	increases^abundance|increases^expression	1	1
Chromium	D000077404	113852-37-2	Cidofovir results in increased expression of ASNS mRNA	increases^expression	1	1
chromium hexavalent ion	D002945	15663-27-1	Cisplatin results in increased expression of ASNS mRNA	increases^expression	1	1
chromium hexavalent ion	D002990	25122-41-2	Clobetasol results in increased expression of ASNS mRNA	increases^expression	1	1
Cisplatin	D004002	10596-23-3	Clodronic Acid results in decreased expression of ASNS mRNA	decreases^expression	1	1
Cisplatin	D002994	637-07-0	Clofibrate results in decreased expression of ASNS mRNA	decreases^expression	1	1
Clobetasol	D002997	303-49-1	Clomipramine results in increased expression of ASNS mRNA	increases^expression	1	1
Clodronic Acid	D003024	5786-21-0	Clozapine results in increased expression of ASNS mRNA	increases^expression	2	1
Clofibrate	D003024	5786-21-0	Clozapine results in increased expression of ASNS protein	increases^expression	1	1
Clomipramine	C004691	12705-41-8	colistinmethanesulfonic acid results in increased expression of ASNS mRNA	increases^expression	1	1
Clozapine	D003300	7440-50-8	Copper results in increased expression of ASNS mRNA	increases^expression	1	1
Clozapine	D003300	7440-50-8	[Disulfiram binds to Copper] which results in increased expression of ASNS mRNA	affects^binding|increases^expression	1	1
colistinmethanesulfonic acid	D003300	7440-50-8	[NSC 689534 binds to Copper] which results in increased expression of ASNS mRNA	affects^binding|increases^expression	1	1
Copper	D019327	7758-98-7	Copper Sulfate results in increased expression of ASNS mRNA	increases^expression	1	1
Copper	C113861		corosolic acid results in increased expression of ASNS mRNA	increases^expression	1	1
Copper	D003345	50-22-6	Corticosterone results in decreased expression of ASNS mRNA	decreases^expression	1	1
Copper Sulfate	C030123	91-64-5	coumarin results in increased expression of ASNS mRNA	increases^expression	1	1
corosolic acid	C030973	1317-38-0	cupric oxide results in increased expression of ASNS mRNA	increases^expression	1	1
Corticosterone	D003471	370-81-0	Cuprizone results in increased expression of ASNS mRNA	increases^expression	2	1
coumarin	C057862		cyanoginosin LR results in increased expression of ASNS mRNA	increases^expression	1	1
cupric oxide	D003520	50-18-0	Cyclophosphamide metabolite results in decreased expression of ASNS mRNA	decreases^expression	1	1
Cuprizone	D016572	59865-13-3	Cyclosporine affects the expression of ASNS mRNA	affects^expression	1	2
cyanoginosin LR	D016572	59865-13-3	Cyclosporine results in increased expression of ASNS mRNA	increases^expression	11	3
Cyclophosphamide	C093628		[cyproconazole co-treated with epoxiconazole co-treated with prochloraz] results in increased expression of ASNS mRNA	affects^cotreatment|increases^expression	1	1
Cyclosporine	D000069439		Dasatinib results in increased expression of ASNS mRNA	increases^expression	1	1
Cyclosporine	C010902	1163-19-5	decabromobiphenyl ether results in decreased expression of ASNS mRNA	decreases^expression	1	1
cyproconazole	C017180	52820-00-5	decamethrin affects the expression of ASNS mRNA	affects^expression	1	1
Dasatinib	C107676	522-17-8	deguelin results in increased expression of ASNS mRNA	increases^expression	1	1
decabromobiphenyl ether	C007262	51481-10-8	deoxynivalenol results in decreased expression of ASNS mRNA	decreases^expression	1	1
decamethrin	C007262	51481-10-8	deoxynivalenol results in increased expression of ASNS mRNA	increases^expression	1	1
deguelin	D003907	1950/2/2	Dexamethasone results in decreased expression of ASNS mRNA	decreases^expression	2	2
deoxynivalenol	D003976	333-41-5	Diazinon results in increased expression of ASNS mRNA	increases^expression	1	1
deoxynivalenol	D003993	84-74-2	Dibutyl Phthalate results in increased expression of ASNS mRNA	increases^expression	1	1
Dexamethasone	D003999	79-43-6	Dichloroacetic Acid results in increased expression of ASNS mRNA	increases^expression	1	1
Diazinon	D004008	15307-86-5	Diclofenac results in decreased expression of ASNS mRNA	decreases^expression	2	2
Dibutyl Phthalate	D004008	15307-86-5	Diclofenac results in increased expression of ASNS mRNA	increases^expression	1	1
Dichloroacetic Acid	C000944	3735-78-2	dicrotophos results in decreased expression of ASNS mRNA	decreases^expression	1	1
Diclofenac	C027118	20256-56-8	didecyldimethylammonium results in increased expression of ASNS mRNA	increases^expression	1	1
Diclofenac	D004041		Dietary Fats affects the expression of ASNS mRNA	affects^expression	1	1
dicrotophos	D004041		Dietary Fats results in decreased expression of ASNS mRNA	decreases^expression	3	1
didecyldimethylammonium	D004041		Dietary Fats results in increased expression of ASNS mRNA	increases^expression	1	1
Dietary Fats	D004041		Resveratrol inhibits the reaction [Dietary Fats results in increased expression of ASNS mRNA]	decreases^reaction|increases^expression	1	1
Dietary Fats	D019422		Dietary Sucrose results in increased expression of ASNS mRNA	increases^expression	1	1
Dietary Fats	D004052	55-18-5	Diethylnitrosamine results in increased expression of ASNS mRNA	increases^expression	2	2
Dietary Fats	D004052	55-18-5	[indole-3-carbinol co-treated with Diethylnitrosamine co-treated with Acetylcysteine] results in decreased expression of ASNS mRNA	affects^cotreatment|decreases^expression	1	1
Dietary Sucrose	D004052	55-18-5	MET protein inhibits the reaction [Diethylnitrosamine results in increased expression of ASNS mRNA]	decreases^reaction|increases^expression	1	1
Diethylnitrosamine	C025605	84-69-5	diisobutyl phthalate results in increased expression of ASNS mRNA	increases^expression	1	1
Diethylnitrosamine	C472511		dimethylarsinous acid results in increased expression of ASNS mRNA	increases^expression	2	1
Diethylnitrosamine	D004128	62-75-9	Dimethylnitrosamine results in increased expression of ASNS mRNA	increases^expression	2	2
diisobutyl phthalate	D004137		Dinitrochlorobenzene results in increased expression of ASNS mRNA	increases^expression	1	1
dimethylarsinous acid	D004147		Dioxins affects the methylation of ASNS gene	affects^methylation	1	1
Dimethylnitrosamine	D004221	97-77-8	[Disulfiram binds to Copper] which results in increased expression of ASNS mRNA	affects^binding|increases^expression	1	1
Dinitrochlorobenzene	C516138		[NOG protein co-treated with entinostat co-treated with dorsomorphin co-treated with 4-(5-benzo(1,3)dioxol-5-yl-4-pyridin-2-yl-1H-imidazol-2-yl)benzamide] results in increased expression of ASNS mRNA	affects^cotreatment|increases^expression	1	1
Dioxins	C516138		[NOG protein co-treated with mercuric bromide co-treated with dorsomorphin co-treated with 4-(5-benzo(1,3)dioxol-5-yl-4-pyridin-2-yl-1H-imidazol-2-yl)benzamide] results in increased expression of ASNS mRNA	affects^cotreatment|increases^expression	1	1
Disulfiram	C516138		[NOG protein co-treated with methylmercuric chloride co-treated with dorsomorphin co-treated with 4-(5-benzo(1,3)dioxol-5-yl-4-pyridin-2-yl-1H-imidazol-2-yl)benzamide] results in increased expression of ASNS mRNA	affects^cotreatment|increases^expression	1	1
dorsomorphin	C516138		[NOG protein co-treated with Panobinostat co-treated with dorsomorphin co-treated with 4-(5-benzo(1,3)dioxol-5-yl-4-pyridin-2-yl-1H-imidazol-2-yl)benzamide] results in increased expression of ASNS mRNA	affects^cotreatment|increases^expression	1	1
dorsomorphin	C516138		[NOG protein co-treated with p-Chloromercuribenzoic Acid co-treated with dorsomorphin co-treated with 4-(5-benzo(1,3)dioxol-5-yl-4-pyridin-2-yl-1H-imidazol-2-yl)benzamide] results in increased expression of ASNS mRNA	affects^cotreatment|increases^expression	1	1
dorsomorphin	C516138		[NOG protein co-treated with Phenylmercuric Acetate co-treated with dorsomorphin co-treated with 4-(5-benzo(1,3)dioxol-5-yl-4-pyridin-2-yl-1H-imidazol-2-yl)benzamide] results in increased expression of ASNS mRNA	affects^cotreatment|increases^expression	1	1
dorsomorphin	C516138		[NOG protein co-treated with trichostatin A co-treated with dorsomorphin co-treated with 4-(5-benzo(1,3)dioxol-5-yl-4-pyridin-2-yl-1H-imidazol-2-yl)benzamide] results in increased expression of ASNS mRNA	affects^cotreatment|increases^expression	1	1
dorsomorphin	D004316	1668-19-5	Doxepin results in increased expression of ASNS mRNA	increases^expression	1	1
dorsomorphin	D004317	23214-92-8	Doxorubicin results in increased expression of ASNS mRNA	increases^expression	1	1
dorsomorphin	D013759		Dronabinol affects the expression of ASNS mRNA	affects^expression	1	1
Doxepin	D013759		[Dronabinol co-treated with Cannabidiol] results in increased expression of ASNS mRNA	affects^cotreatment|increases^expression	1	1
Doxorubicin	D013759		Dronabinol results in increased expression of ASNS mRNA	increases^expression	1	1
Dronabinol	D004610	476-66-4	Ellagic Acid results in increased expression of ASNS mRNA	increases^expression	1	1
Dronabinol	D004726	115-29-7	Endosulfan results in increased expression of ASNS mRNA	increases^expression	1	1
Dronabinol	C118739		entinostat results in decreased expression of ASNS mRNA	decreases^expression	1	1
Ellagic Acid	C118739		entinostat results in increased expression of ASNS mRNA	increases^expression	1	1
Endosulfan	C118739		[NOG protein co-treated with entinostat co-treated with dorsomorphin co-treated with 4-(5-benzo(1,3)dioxol-5-yl-4-pyridin-2-yl-1H-imidazol-2-yl)benzamide] results in increased expression of ASNS mRNA	affects^cotreatment|increases^expression	1	1
entinostat	D004791		[Enzyme Inhibitors results in decreased activity of OGA protein] which results in increased O-linked glycosylation of ASNS protein	decreases^activity|increases^O-linked glycosylation	1	1
entinostat	C109476		[cyproconazole co-treated with epoxiconazole co-treated with prochloraz] results in increased expression of ASNS mRNA	affects^cotreatment|increases^expression	1	1
entinostat	C109476		epoxiconazole results in increased expression of ASNS mRNA	increases^expression	1	1
Enzyme Inhibitors	C472787		erucylphospho-N,N,N-trimethylpropylammonium results in increased expression of ASNS mRNA	increases^expression	1	1
epoxiconazole	D004917	114-07-8	Erythromycin results in decreased expression of ASNS mRNA	decreases^expression	1	1
epoxiconazole	D004958	50-28-2	Estradiol affects the expression of ASNS mRNA	affects^expression	1	1
erucylphospho-N,N,N-trimethylpropylammonium	D004958	50-28-2	[Estradiol co-treated with TGFB1 protein] results in decreased expression of ASNS mRNA	affects^cotreatment|decreases^expression	1	1
Erythromycin	D004958	50-28-2	Estradiol results in increased expression of ASNS mRNA	increases^expression	5	2
Estradiol	D000431	64-17-5	Ethanol affects the splicing of ASNS mRNA	affects^splicing	1	1
Estradiol	D000431	64-17-5	Ethanol results in increased expression of ASNS mRNA	increases^expression	2	2
Estradiol	D000431	64-17-5	[[Gasoline co-treated with Ethanol] results in increased abundance of [Particulate Matter co-treated with Polycyclic Aromatic Hydrocarbons]] which results in increased expression of ASNS mRNA	affects^cotreatment|increases^abundance|increases^expression	1	1
Ethanol	D004997	57-63-6	Ethinyl Estradiol affects the expression of ASNS mRNA	affects^expression	2	2
Ethanol	D004997	57-63-6	Ethinyl Estradiol results in decreased expression of ASNS mRNA	decreases^expression	1	1
Ethanol	D004997	57-63-6	Ethinyl Estradiol results in increased expression of ASNS mRNA	increases^expression	5	2
Ethinyl Estradiol	D004997	57-63-6	Fulvestrant inhibits the reaction [Ethinyl Estradiol results in increased expression of ASNS mRNA]	decreases^reaction|increases^expression	1	1
Ethinyl Estradiol	D004997	57-63-6	[Tetrachlorodibenzodioxin co-treated with Ethinyl Estradiol] results in increased expression of ASNS mRNA	affects^cotreatment|increases^expression	1	1
Ethinyl Estradiol	C024565	107-06-2	ethylene dichloride results in increased expression of ASNS mRNA	increases^expression	1	1
Ethinyl Estradiol	D011345	49562-28-9	Fenofibrate results in increased expression of ASNS mRNA	increases^expression	1	2
Ethinyl Estradiol	C415144	134098-61-6	fenpyroximate results in increased expression of ASNS mRNA	increases^expression	1	1
ethylene dichloride	D005424	54143-55-4	Flecainide results in increased expression of ASNS mRNA	increases^expression	2	1
Fenofibrate	D005473	54910-89-3	Fluoxetine results in increased expression of ASNS mRNA	increases^expression	3	1
fenpyroximate	D005485	13311-84-7	Flutamide results in increased expression of ASNS mRNA	increases^expression	1	1
Flecainide	D005492	59-30-3	Folic Acid inhibits the reaction [1,2-Dimethylhydrazine results in increased expression of ASNS mRNA]	decreases^reaction|increases^expression	1	1
Fluoxetine	D005492	59-30-3	[Methionine deficiency co-treated with Choline deficiency co-treated with Folic Acid deficiency] results in decreased methylation of ASNS gene	affects^cotreatment|decreases^methylation	1	1
Flutamide	D005557	50-00-0	Formaldehyde results in increased expression of ASNS mRNA	increases^expression	1	1
Folic Acid	D005620	9007-81-2	Freund's Adjuvant results in increased expression of ASNS mRNA	increases^expression	1	1
Folic Acid	D000077267	129453-61-8	Fulvestrant inhibits the reaction [Ethinyl Estradiol results in increased expression of ASNS mRNA]	decreases^reaction|increases^expression	1	1
Formaldehyde	D000077267	129453-61-8	Fulvestrant inhibits the reaction [Tetrachlorodibenzodioxin results in increased expression of ASNS mRNA]	decreases^reaction|increases^expression	1	1
Freund's Adjuvant	D000077267	129453-61-8	Fulvestrant results in decreased expression of ASNS mRNA	decreases^expression	1	1
Fulvestrant	D005742		[[Gasoline co-treated with 1-Butanol] results in increased abundance of [Particulate Matter co-treated with Polycyclic Aromatic Hydrocarbons]] which results in increased expression of ASNS mRNA	affects^cotreatment|increases^abundance|increases^expression	1	1
Fulvestrant	D005742		[[Gasoline co-treated with Ethanol] results in increased abundance of [Particulate Matter co-treated with Polycyclic Aromatic Hydrocarbons]] which results in increased expression of ASNS mRNA	affects^cotreatment|increases^abundance|increases^expression	1	1
Fulvestrant	D005742		[Gasoline results in increased abundance of [Particulate Matter co-treated with Polycyclic Aromatic Hydrocarbons]] which results in increased expression of ASNS mRNA	affects^cotreatment|increases^abundance|increases^expression	1	1
Gasoline	D019833	446-72-0	ESR1 promotes the reaction [Genistein results in increased expression of ASNS protein]	increases^expression|increases^reaction	1	1
Gasoline	D019833	446-72-0	Genistein results in increased expression of ASNS mRNA	increases^expression	3	1
Gasoline	D019833	446-72-0	Genistein results in increased expression of ASNS protein	increases^expression	1	1
Genistein	D005839		Gentamicins results in decreased expression of ASNS mRNA	decreases^expression	1	1
Genistein	D005839		Gentamicins results in increased expression of ASNS mRNA	increases^expression	1	1
Genistein	D005947	50-99-7	Glucose affects the expression of ASNS mRNA	affects^expression	1	1
Gentamicins	C007870	106-91-2	glycidyl methacrylate results in increased expression of ASNS protein	increases^expression	1	1
Gentamicins	C028178	12542-36-8	gossypol acetic acid results in increased expression of ASNS protein	increases^expression	1	1
Glucose	D006220	52-86-8	Haloperidol results in decreased expression of ASNS mRNA	decreases^expression	1	1
glycidyl methacrylate	D001556		[Aroclors co-treated with Hydrocarbons, Chlorinated co-treated with Hexachlorocyclohexane co-treated with Toxaphene co-treated with Chlordan] results in increased expression of ASNS mRNA	affects^cotreatment|increases^expression	1	1
gossypol acetic acid	D001556		Hexachlorocyclohexane results in increased expression of ASNS mRNA	increases^expression	1	1
Haloperidol	D006843		[Aroclors co-treated with Hydrocarbons, Chlorinated co-treated with Hexachlorocyclohexane co-treated with Toxaphene co-treated with Chlordan] results in increased expression of ASNS mRNA	affects^cotreatment|increases^expression	1	1
Hexachlorocyclohexane	C031927	123-31-9	hydroquinone results in increased expression of ASNS mRNA	increases^expression	1	1
Hexachlorocyclohexane	D007052	15687-27-1	Ibuprofen results in increased expression of ASNS mRNA	increases^expression	1	1
Hydrocarbons, Chlorinated	C492448		ICG 001 results in increased expression of ASNS mRNA	increases^expression	1	1
hydroquinone	D007069	3778-73-2	Ifosfamide results in increased expression of ASNS mRNA	increases^expression	1	1
Ibuprofen	D007099	50-49-7	Imipramine results in increased expression of ASNS mRNA	increases^expression	2	1
ICG 001	C011582	1330-78-5	[tris(2-butoxyethyl) phosphate co-treated with IMOL S-140 co-treated with tri-(2-chloroisopropyl)phosphate co-treated with tris(1,3-dichloro-2-propyl)phosphate co-treated with triphenyl phosphate co-treated with santicizer 148 co-treated with tris(chloroethyl)phosphate co-treated with 2-ethylhexyldiphenylphosphate co-treated with tributyl phosphate] results in increased expression of ASNS mRNA	affects^cotreatment|increases^expression	1	1
Ifosfamide	C016517	700-06-1	indole-3-carbinol affects the expression of ASNS mRNA	affects^expression	1	1
Imipramine	C016517	700-06-1	[indole-3-carbinol co-treated with Diethylnitrosamine co-treated with Acetylcysteine] results in decreased expression of ASNS mRNA	affects^cotreatment|decreases^expression	1	1
IMOL S-140	D007213	53-86-1	Indomethacin results in increased expression of ASNS mRNA	increases^expression	2	2
indole-3-carbinol	D007444	9005-80-5	[perfluorooctane sulfonic acid co-treated with Inulin] results in increased expression of ASNS mRNA	affects^cotreatment|increases^expression	1	1
indole-3-carbinol	D015759	56092-81-0	[Tetradecanoylphorbol Acetate co-treated with Ionomycin] results in increased expression of ASNS mRNA	affects^cotreatment|increases^expression	1	1
Indomethacin	D007545	7683-59-2	Isoproterenol results in increased expression of ASNS mRNA	increases^expression	2	1
Inulin	D007559	70288-86-7	Ivermectin results in decreased expression of ASNS protein	decreases^expression	1	1
Ionomycin	C561695		(+)-JQ1 compound results in increased expression of ASNS mRNA	increases^expression	2	1
Isoproterenol	C410337		K 7174 results in increased expression of ASNS mRNA	increases^expression	1	1
Ivermectin	D007654	65277-42-1	Ketoconazole results in increased expression of ASNS mRNA	increases^expression	2	1
K 7174	D019259	134678-17-4	[Zidovudine co-treated with Lamivudine] results in increased expression of ASNS mRNA	affects^cotreatment|increases^expression	1	1
Ketoconazole	C554430		[LDN 193189 co-treated with 4-(5-benzo(1,3)dioxol-5-yl-4-pyridin-2-yl-1H-imidazol-2-yl)benzamide co-treated with FGF2 protein] results in decreased expression of ASNS protein	affects^cotreatment|decreases^expression	1	1
Lamivudine	D007854	7439-92-1	Lead results in increased expression of ASNS mRNA	increases^expression	1	1
LDN 193189	C008261	301-04-2	lead acetate results in increased expression of ASNS mRNA	increases^expression	2	2
Lead	D000077339	75706-12-6	Leflunomide results in increased expression of ASNS mRNA	increases^expression	1	1
lead acetate	C541528		licochalcone B results in increased expression of ASNS mRNA	increases^expression	1	1
Leflunomide	D008070		Lipopolysaccharides results in increased expression of ASNS mRNA	increases^expression	1	1
licochalcone B	D017336	79794-75-5	Loratadine results in increased expression of ASNS mRNA	increases^expression	2	1
Lipopolysaccharides	D008154	479-50-5	Lucanthone results in decreased expression of ASNS mRNA	decreases^expression	1	1
Loratadine	D047311	491-70-3	Luteolin inhibits the reaction [Tunicamycin results in increased expression of ASNS mRNA]	decreases^reaction|increases^expression	1	1
Lucanthone	C025340	7773/1/5	manganese chloride results in increased expression of ASNS mRNA	increases^expression	1	1
Luteolin	C042720	7789-47-1	mercuric bromide results in increased expression of ASNS mRNA	increases^expression	1	1
manganese chloride	C042720	7789-47-1	[NOG protein co-treated with mercuric bromide co-treated with dorsomorphin co-treated with 4-(5-benzo(1,3)dioxol-5-yl-4-pyridin-2-yl-1H-imidazol-2-yl)benzamide] results in increased expression of ASNS mRNA	affects^cotreatment|increases^expression	1	1
mercuric bromide	D008627	7487-94-7	Mercuric Chloride results in increased expression of ASNS mRNA	increases^expression	1	1
mercuric bromide	D008687	657-24-9	Metformin results in increased expression of ASNS mRNA	increases^expression	2	1
Mercuric Chloride	D008701	91-80-5	Methapyrilene results in decreased expression of ASNS mRNA	decreases^expression	1	1
Metformin	D008715	63-68-3	[Methionine deficiency co-treated with Choline deficiency co-treated with Folic Acid deficiency] results in decreased methylation of ASNS gene	affects^cotreatment|decreases^methylation	1	1
Methapyrilene	D008727	1959/5/2	Methotrexate results in decreased expression of ASNS mRNA	decreases^expression	1	1
Methionine	C080197	593-58-8	methylarsine oxide results in decreased expression of ASNS mRNA	decreases^expression	1	1
Methotrexate	C004925	115-09-3	methylmercuric chloride results in increased expression of ASNS mRNA	increases^expression	3	1
methylarsine oxide	C004925	115-09-3	[NOG protein co-treated with methylmercuric chloride co-treated with dorsomorphin co-treated with 4-(5-benzo(1,3)dioxol-5-yl-4-pyridin-2-yl-1H-imidazol-2-yl)benzamide] results in increased expression of ASNS mRNA	affects^cotreatment|increases^expression	1	1
methylmercuric chloride	C030957	22967-92-6	methylmercury II results in increased expression of ASNS mRNA	increases^expression	1	1
methylmercuric chloride	D008770	684-93-5	Methylnitrosourea results in decreased expression of ASNS mRNA	decreases^expression	1	1
methylmercury II	C015358	99-76-3	methylparaben results in increased expression of ASNS mRNA	increases^expression	1	1
Methylnitrosourea	D008775	83-43-2	Methylprednisolone results in decreased expression of ASNS mRNA	decreases^expression	1	1
methylparaben	D008777	58-18-4	Methyltestosterone results in decreased expression of ASNS mRNA	decreases^expression	1	1
Methylprednisolone	D015741	965-93-5	Metribolone results in decreased expression of ASNS protein	decreases^expression	1	1
Methyltestosterone	D015735	84371-65-3	Mifepristone results in decreased expression of ASNS mRNA	decreases^expression	1	1
Metribolone	D008942	65271-80-9	ASNS protein affects the susceptibility to Mitoxantrone	affects^response to substance	1	1
Mifepristone	C016599	4376-20-9	[mono-(2-ethylhexyl)phthalate co-treated with Tretinoin] results in increased expression of ASNS mRNA	affects^cotreatment|increases^expression	1	1
Mitoxantrone	C016599	4376-20-9	mono-(2-ethylhexyl)phthalate results in increased expression of ASNS mRNA	increases^expression	1	1
mono-(2-ethylhexyl)phthalate	C406082		monomethylarsonous acid results in increased expression of ASNS mRNA	increases^expression	1	1
mono-(2-ethylhexyl)phthalate	C406082		monomethylarsonous acid results in increased expression of ASNS protein	increases^expression	1	1
monomethylarsonous acid	C010737		4-nitrobenzylthioinosine inhibits the reaction [N(4)-hydroxycytidine results in increased expression of ASNS mRNA]	decreases^reaction|increases^expression	1	1
monomethylarsonous acid	C010737		N(4)-hydroxycytidine results in increased expression of ASNS mRNA	increases^expression	1	1
N(4)-hydroxycytidine	C001478	2365-40-4	N(6)-(delta(2)-isopentenyl)adenine results in increased expression of ASNS mRNA	increases^expression	1	1
N(4)-hydroxycytidine	D037742		Nanotubes, Carbon analog results in increased expression of ASNS mRNA	increases^expression	2	1
N(6)-(delta(2)-isopentenyl)adenine	D037742		Nanotubes, Carbon results in increased expression of ASNS mRNA	increases^expression	3	2
Nanotubes, Carbon	C017096	111-76-2	n-butoxyethanol results in increased expression of ASNS mRNA	increases^expression	1	1
Nanotubes, Carbon	C051752	83366-66-9	nefazodone results in increased expression of ASNS mRNA	increases^expression	1	1
n-butoxyethanol	C022838	7718-54-9	nickel chloride results in increased expression of ASNS mRNA	increases^expression	2	1
nefazodone	C028007	1313-99-1	nickel monoxide results in increased expression of ASNS mRNA	increases^expression	1	1
nickel chloride	C007350		nitrofen results in increased expression of ASNS mRNA	increases^expression	1	1
nickel monoxide	D009242	930-55-2	N-Nitrosopyrrolidine results in increased expression of ASNS mRNA	increases^expression	1	1
nitrofen	C008661	478-01-3	nobiletin results in increased expression of ASNS mRNA	increases^expression	1	2
N-Nitrosopyrrolidine	C008661	478-01-3	nobiletin results in increased expression of ASNS protein	increases^expression	1	2
nobiletin	C570897		NSC668394 results in increased expression of ASNS mRNA	increases^expression	1	1
nobiletin	C558013		[NSC 689534 binds to Copper] which results in increased expression of ASNS mRNA	affects^binding|increases^expression	1	1
NSC 689534	C025589	303-47-9	ochratoxin A metabolite results in decreased expression of ASNS mRNA	decreases^expression	1	1
NSC668394	C025589	303-47-9	ochratoxin A results in decreased expression of ASNS mRNA	decreases^expression	1	1
ochratoxin A	D000077150		[Oxaliplatin co-treated with Topotecan] results in decreased expression of ASNS mRNA	affects^cotreatment|decreases^expression	1	1
ochratoxin A	D000077150		Oxaliplatin results in decreased expression of ASNS mRNA	decreases^expression	2	2
Oxaliplatin	D010081	15646-46-5	Oxazolone results in increased expression of ASNS mRNA	increases^expression	1	1
Oxaliplatin	D010100	7782-44-7	[NFE2L2 protein affects the susceptibility to Oxygen] which affects the expression of ASNS mRNA	affects^expression|affects^response to substance	1	1
Oxazolone	D010100	7782-44-7	[Oxygen deficiency co-treated with Blood Glucose deficiency co-treated with Particulate Matter] results in increased expression of ASNS mRNA	affects^cotreatment|increases^expression	1	1
Oxygen	D010100	7782-44-7	Oxygen deficiency results in decreased expression of ASNS mRNA	decreases^expression	1	1
Oxygen	D000073878		Palm Oil affects the expression of ASNS mRNA	affects^expression	1	1
Oxygen	D000073878		Palm Oil results in decreased expression of ASNS mRNA	decreases^expression	1	1
Palm Oil	D000077767		[NOG protein co-treated with Panobinostat co-treated with dorsomorphin co-treated with 4-(5-benzo(1,3)dioxol-5-yl-4-pyridin-2-yl-1H-imidazol-2-yl)benzamide] results in increased expression of ASNS mRNA	affects^cotreatment|increases^expression	1	1
Palm Oil	D000077767		Panobinostat results in increased expression of ASNS mRNA	increases^expression	1	1
Panobinostat	D010269	4685-14-7	Paraquat results in increased expression of ASNS mRNA	increases^expression	3	2
Panobinostat	D052638		[Air Pollutants results in increased abundance of Particulate Matter] which results in increased expression of ASNS mRNA	increases^abundance|increases^expression	2	1
Paraquat	D052638		[[Gasoline co-treated with 1-Butanol] results in increased abundance of [Particulate Matter co-treated with Polycyclic Aromatic Hydrocarbons]] which results in increased expression of ASNS mRNA	affects^cotreatment|increases^abundance|increases^expression	1	1
Particulate Matter	D052638		[[Gasoline co-treated with Ethanol] results in increased abundance of [Particulate Matter co-treated with Polycyclic Aromatic Hydrocarbons]] which results in increased expression of ASNS mRNA	affects^cotreatment|increases^abundance|increases^expression	1	1
Particulate Matter	D052638		[Gasoline results in increased abundance of [Particulate Matter co-treated with Polycyclic Aromatic Hydrocarbons]] which results in increased expression of ASNS mRNA	affects^cotreatment|increases^abundance|increases^expression	1	1
Particulate Matter	D052638		[Oxygen deficiency co-treated with Blood Glucose deficiency co-treated with Particulate Matter] results in increased expression of ASNS mRNA	affects^cotreatment|increases^expression	1	1
Particulate Matter	D052638		Particulate Matter affects the expression of ASNS protein	affects^expression	1	1
Particulate Matter	D052638		Particulate Matter results in increased expression of ASNS mRNA	increases^expression	1	1
Particulate Matter	D052638		[Vehicle Emissions results in increased abundance of Particulate Matter] which results in increased expression of ASNS mRNA	increases^abundance|increases^expression	1	1
Particulate Matter	D020245	59-85-8	[NOG protein co-treated with p-Chloromercuribenzoic Acid co-treated with dorsomorphin co-treated with 4-(5-benzo(1,3)dioxol-5-yl-4-pyridin-2-yl-1H-imidazol-2-yl)benzamide] results in increased expression of ASNS mRNA	affects^cotreatment|increases^expression	1	1
Particulate Matter	D020245	59-85-8	p-Chloromercuribenzoic Acid results in increased expression of ASNS mRNA	increases^expression	1	1
p-Chloromercuribenzoic Acid	C568608		[PCI 5002 co-treated with Zinc] results in increased expression of ASNS mRNA	affects^cotreatment|increases^expression	1	1
p-Chloromercuribenzoic Acid	D010368		[perfluorooctane sulfonic acid co-treated with Pectins] results in increased expression of ASNS mRNA	affects^cotreatment|increases^expression	1	1
PCI 5002	C086401	32534-81-9	pentabromodiphenyl ether analog results in increased expression of ASNS mRNA	increases^expression	1	1
Pectins	C086401	32534-81-9	pentabromodiphenyl ether results in increased expression of ASNS mRNA	increases^expression	1	1
pentabromodiphenyl ether	D010419	100-33-4	Pentamidine results in increased expression of ASNS mRNA	increases^expression	1	1
pentabromodiphenyl ether	C046012	110-62-3	pentanal results in increased expression of ASNS mRNA	increases^expression	1	1
Pentamidine	C494474		perchlorate results in increased expression of ASNS mRNA	increases^expression	1	1
pentanal	C101816	375-95-1	perfluoro-n-nonanoic acid results in increased expression of ASNS mRNA	increases^expression	1	1
perchlorate	C076994	1763-23-1	[perfluorooctane sulfonic acid co-treated with Cellulose] results in increased expression of ASNS mRNA	affects^cotreatment|increases^expression	1	1
perfluoro-n-nonanoic acid	C076994	1763-23-1	[perfluorooctane sulfonic acid co-treated with Inulin] results in increased expression of ASNS mRNA	affects^cotreatment|increases^expression	1	1
perfluorooctane sulfonic acid	C076994	1763-23-1	[perfluorooctane sulfonic acid co-treated with Pectins] results in increased expression of ASNS mRNA	affects^cotreatment|increases^expression	1	1
perfluorooctane sulfonic acid	C076994	1763-23-1	perfluorooctane sulfonic acid results in increased expression of ASNS mRNA	increases^expression	1	1
perfluorooctane sulfonic acid	C023036	335-67-1	perfluorooctanoic acid results in increased expression of ASNS mRNA	increases^expression	6	2
perfluorooctane sulfonic acid	D010480	6621-47-2	Perhexiline results in increased expression of ASNS mRNA	increases^expression	1	1
perfluorooctanoic acid	D010634	1950/6/6	NR1I3 protein affects the reaction [Phenobarbital results in decreased expression of ASNS mRNA]	affects^reaction|decreases^expression	1	1
Perhexiline	D010634	1950/6/6	Phenobarbital affects the expression of ASNS mRNA	affects^expression	1	1
Phenobarbital	D010634	1950/6/6	Phenobarbital results in decreased expression of ASNS mRNA	decreases^expression	2	2
Phenobarbital	D010656	59-42-7	Phenylephrine results in increased expression of ASNS mRNA	increases^expression	1	1
Phenobarbital	D010662	62-38-4	[NOG protein co-treated with Phenylmercuric Acetate co-treated with dorsomorphin co-treated with 4-(5-benzo(1,3)dioxol-5-yl-4-pyridin-2-yl-1H-imidazol-2-yl)benzamide] results in increased expression of ASNS mRNA	affects^cotreatment|increases^expression	1	1
Phenylephrine	D010662	62-38-4	Phenylmercuric Acetate results in increased expression of ASNS mRNA	increases^expression	1	1
Phenylmercuric Acetate	C018637	504-20-1	phorone affects the expression of ASNS mRNA	affects^expression	1	1
Phenylmercuric Acetate	D010705	75-44-5	Phosgene affects the expression of ASNS mRNA	affects^expression	1	1
phorone	D010795		Phthalic Acids results in decreased expression of ASNS mRNA	decreases^expression	1	1
Phosgene	C556557		picoxystrobin results in increased expression of ASNS mRNA	increases^expression	1	1
Phthalic Acids	C411294		pinostrobin results in increased expression of ASNS mRNA	increases^expression	1	1
picoxystrobin	C006253	50892-23-4	pirinixic acid results in increased expression of ASNS mRNA	increases^expression	2	2
pinostrobin	D010894	36322-90-4	Piroxicam results in increased expression of ASNS mRNA	increases^expression	1	1
pirinixic acid	D011084		[[Gasoline co-treated with 1-Butanol] results in increased abundance of [Particulate Matter co-treated with Polycyclic Aromatic Hydrocarbons]] which results in increased expression of ASNS mRNA	affects^cotreatment|increases^abundance|increases^expression	1	1
Piroxicam	D011084		[[Gasoline co-treated with Ethanol] results in increased abundance of [Particulate Matter co-treated with Polycyclic Aromatic Hydrocarbons]] which results in increased expression of ASNS mRNA	affects^cotreatment|increases^abundance|increases^expression	1	1
Polycyclic Aromatic Hydrocarbons	D011084		[Gasoline results in increased abundance of [Particulate Matter co-treated with Polycyclic Aromatic Hydrocarbons]] which results in increased expression of ASNS mRNA	affects^cotreatment|increases^abundance|increases^expression	1	1
Polycyclic Aromatic Hydrocarbons	C019536	7758/1/2	potassium bromate affects the expression of ASNS mRNA	affects^expression	1	1
Polycyclic Aromatic Hydrocarbons	D011192	7778-50-9	Potassium Dichromate results in decreased expression of ASNS protein	decreases^expression	1	1
potassium bromate	D011192	7778-50-9	Potassium Dichromate results in increased expression of ASNS mRNA	increases^expression	1	1
Potassium Dichromate	D011239	50-24-8	Prednisolone results in decreased expression of ASNS mRNA	decreases^expression	1	1
Potassium Dichromate	D011285	1434-54-4	Pregnenolone Carbonitrile results in increased expression of ASNS mRNA	increases^expression	1	1
Prednisolone	C045362	67747-09-5	[cyproconazole co-treated with epoxiconazole co-treated with prochloraz] results in increased expression of ASNS mRNA	affects^cotreatment|increases^expression	1	1
Pregnenolone Carbonitrile	D011374	57-83-0	Progesterone results in increased expression of ASNS mRNA	increases^expression	2	1
prochloraz	D011372		Progestins results in increased expression of ASNS mRNA	increases^expression	1	1
Progesterone	C045950	60207-90-1	propiconazole results in increased expression of ASNS mRNA	increases^expression	1	1
Progestins	C550005		prothioconazole results in increased expression of ASNS mRNA	increases^expression	1	1
propiconazole	C513428		pyrachlostrobin results in increased expression of ASNS mRNA	increases^expression	1	1
prothioconazole	D011718	98-96-4	Pyrazinamide results in increased expression of ASNS mRNA	increases^expression	1	1
pyrachlostrobin	C476509		pyrimidifen results in increased expression of ASNS mRNA	increases^expression	1	1
Pyrazinamide	D011748	87-66-1	Pyrogallol results in decreased expression of ASNS mRNA	decreases^expression	1	1
pyrimidifen	D011748	87-66-1	Silymarin inhibits the reaction [Pyrogallol results in decreased expression of ASNS mRNA]	decreases^expression|decreases^reaction	1	1
Pyrogallol	D011802	56-54-2	Quinidine results in increased expression of ASNS mRNA	increases^expression	1	1
Pyrogallol	C502851		quinocetone results in decreased expression of ASNS mRNA	decreases^expression	1	1
Quinidine	D020849		Raloxifene Hydrochloride results in decreased expression of ASNS mRNA	decreases^expression	1	1
quinocetone	D000077185		[Resveratrol co-treated with Streptozocin] results in increased expression of ASNS mRNA	affects^cotreatment|increases^expression	1	1
Raloxifene Hydrochloride	D000077185		Resveratrol inhibits the reaction [Dietary Fats results in increased expression of ASNS mRNA]	decreases^reaction|increases^expression	1	1
Resveratrol	D000077185		Resveratrol results in decreased expression of ASNS mRNA	decreases^expression	1	1
Resveratrol	D000077185		Resveratrol results in increased expression of ASNS mRNA	increases^expression	2	2
Resveratrol	D012265		ASNS protein binds to Ribonucleotides	affects^binding	1	1
Resveratrol	D012312	26652-09-5	Ritodrine results in increased expression of ASNS mRNA	increases^expression	1	1
Ribonucleotides	D000077154		Rosiglitazone results in increased expression of ASNS mRNA	increases^expression	1	1
Ritodrine	D012402	83-79-4	Rotenone results in increased expression of ASNS mRNA	increases^expression	4	2
Rosiglitazone	D012402	83-79-4	Rotenone results in increased expression of ASNS protein	increases^expression	1	1
Rotenone	C039961	627-72-5	S-(1,2-dichlorovinyl)cysteine results in increased expression of ASNS mRNA	increases^expression	2	1
Rotenone	C018381	3650/9/7	salvin results in decreased expression of ASNS protein	decreases^expression	1	1
S-(1,2-dichlorovinyl)cysteine	C049807	96300-95-7	[tris(2-butoxyethyl) phosphate co-treated with IMOL S-140 co-treated with tri-(2-chloroisopropyl)phosphate co-treated with tris(1,3-dichloro-2-propyl)phosphate co-treated with triphenyl phosphate co-treated with santicizer 148 co-treated with tris(chloroethyl)phosphate co-treated with 2-ethylhexyldiphenylphosphate co-treated with tributyl phosphate] results in increased expression of ASNS mRNA	affects^cotreatment|increases^expression	1	1
salvin	C015499		schizandrin B inhibits the reaction [Carbon Tetrachloride results in increased expression of ASNS mRNA]	decreases^reaction|increases^expression	1	1
santicizer 148	D020280	79617-96-2	Sertraline results in increased expression of ASNS mRNA	increases^expression	2	1
schizandrin B	D012834	7440-22-4	Silver results in increased expression of ASNS mRNA	increases^expression	1	1
Sertraline	D018030		Silver Compounds results in increased expression of ASNS mRNA	increases^expression	1	1
Silver	D012838		Silymarin inhibits the reaction [Pyrogallol results in decreased expression of ASNS mRNA]	decreases^expression|decreases^reaction	1	1
Silver Compounds	D020123	53123-88-9	Sirolimus inhibits the reaction [IL2 protein results in increased expression of ASNS mRNA]	decreases^reaction|increases^expression	1	1
Silymarin	C009277		sodium arsenate results in increased expression of ASNS mRNA	increases^expression	1	1
Sirolimus	C017947	13768-07-5	ATF4 protein promotes the reaction [sodium arsenite results in increased expression of ASNS mRNA]	increases^expression|increases^reaction	1	1
sodium arsenate	C017947	13768-07-5	sodium arsenite results in decreased expression of ASNS mRNA	decreases^expression	3	1
sodium arsenite	C017947	13768-07-5	sodium arsenite results in decreased expression of ASNS protein	decreases^expression	1	1
sodium arsenite	C017947	13768-07-5	sodium arsenite results in decreased methylation of ASNS intron	decreases^methylation	1	1
sodium arsenite	C017947	13768-07-5	sodium arsenite results in increased expression of ASNS mRNA	increases^expression	4	2
sodium arsenite	C016104	10588-01-9	sodium bichromate results in increased expression of ASNS mRNA	increases^expression	1	1
sodium arsenite	D012967	151-21-3	Sodium Dodecyl Sulfate results in decreased expression of ASNS mRNA	decreases^expression	1	1
sodium bichromate	D018038	10102-18-8	Sodium Selenite results in increased expression of ASNS mRNA	increases^expression	1	1
Sodium Dodecyl Sulfate	D013015	3930-20-9	Sotalol results in decreased expression of ASNS mRNA	decreases^expression	1	1
Sodium Selenite	D013015	3930-20-9	Sotalol results in increased expression of ASNS mRNA	increases^expression	1	1
Sotalol	D013311	18883-66-4	[Resveratrol co-treated with Streptozocin] results in increased expression of ASNS mRNA	affects^cotreatment|increases^expression	1	1
Sotalol	C016766		sulforaphane results in increased expression of ASNS mRNA	increases^expression	1	1
Streptozocin	D013467	38194-50-2	Sulindac results in increased expression of ASNS mRNA	increases^expression	1	1
sulforaphane	D000077210		Sunitinib results in increased expression of ASNS mRNA	increases^expression	1	1
Sulindac	C446685		systhane results in increased expression of ASNS mRNA	increases^expression	1	1
Sunitinib	D013605	21259-20-1	T-2 Toxin results in decreased expression of ASNS mRNA	decreases^expression	2	1
systhane	C000622638		TAK-243 results in increased sumoylation of ASNS protein	increases^sumoylation	1	1
T-2 Toxin	C013698	61789-97-7	tallow affects the expression of ASNS mRNA	affects^expression	1	1
TAK-243	D013629	10540-29-1	Tamoxifen affects the expression of ASNS mRNA	affects^expression	1	1
tallow	D013629	10540-29-1	Tamoxifen results in increased expression of ASNS mRNA	increases^expression	2	1
Tamoxifen	C021751	568-73-0	tanshinone results in decreased expression of ASNS mRNA	decreases^expression	1	1
Tamoxifen	D000077204	85622-93-1	Temozolomide results in increased expression of ASNS mRNA	increases^expression	1	1
tanshinone	D013739	58-22-0	Testosterone deficiency results in decreased expression of ASNS mRNA	decreases^expression	1	1
Temozolomide	C020806	79-94-7	tetrabromobisphenol A results in increased expression of ASNS mRNA	increases^expression	1	1
Testosterone	D013749	1746-01-6	Fulvestrant inhibits the reaction [Tetrachlorodibenzodioxin results in increased expression of ASNS mRNA]	decreases^reaction|increases^expression	1	1
tetrabromobisphenol A	D013749	1746-01-6	Tetrachlorodibenzodioxin affects the expression of ASNS mRNA	affects^expression	4	1
Tetrachlorodibenzodioxin	D013749	1746-01-6	[Tetrachlorodibenzodioxin co-treated with Ethinyl Estradiol] results in increased expression of ASNS mRNA	affects^cotreatment|increases^expression	1	1
Tetrachlorodibenzodioxin	D013749	1746-01-6	Tetrachlorodibenzodioxin promotes the reaction [AHR protein binds to ASNS gene]	affects^binding|increases^reaction	1	1
Tetrachlorodibenzodioxin	D013749	1746-01-6	Tetrachlorodibenzodioxin results in decreased expression of ASNS mRNA	decreases^expression	2	1
Tetrachlorodibenzodioxin	D013749	1746-01-6	Tetrachlorodibenzodioxin results in increased expression of ASNS mRNA	increases^expression	7	2
Tetrachlorodibenzodioxin	D013750	127-18-4	Tetrachloroethylene results in increased expression of ASNS mRNA	increases^expression	1	1
Tetrachlorodibenzodioxin	D013752	60-54-8	Tetracycline results in increased expression of ASNS mRNA	increases^expression	1	1
Tetrachloroethylene	D013755	16561-29-8	[Tetradecanoylphorbol Acetate co-treated with Ionomycin] results in increased expression of ASNS mRNA	affects^cotreatment|increases^expression	1	1
Tetracycline	D019284	67526-95-8	Thapsigargin results in increased expression of ASNS mRNA	increases^expression	2	1
Tetradecanoylphorbol Acetate	C494892		thifluzamide results in increased expression of ASNS mRNA	increases^expression	1	1
Thapsigargin	D013853	62-55-5	Thioacetamide results in increased expression of ASNS mRNA	increases^expression	1	1
thifluzamide	D013881	50-52-2	Thioridazine results in increased expression of ASNS mRNA	increases^expression	1	1
Thioacetamide	D013893	137-26-8	Thiram results in increased expression of ASNS mRNA	increases^expression	1	1
Thioridazine	D014028		Tobacco Smoke Pollution results in increased expression of ASNS mRNA	increases^expression	1	1
Thiram	D014051	584-84-9	Toluene 2,4-Diisocyanate results in increased expression of ASNS mRNA	increases^expression	1	1
Tobacco Smoke Pollution	D019772	123948-87-8	[Oxaliplatin co-treated with Topotecan] results in decreased expression of ASNS mRNA	affects^cotreatment|decreases^expression	1	1
Toluene 2,4-Diisocyanate	D019772	123948-87-8	Topotecan results in decreased expression of ASNS mRNA	decreases^expression	1	1
Topotecan	D014112	8001-35-2	[Aroclors co-treated with Hydrocarbons, Chlorinated co-treated with Hexachlorocyclohexane co-treated with Toxaphene co-treated with Chlordan] results in increased expression of ASNS mRNA	affects^cotreatment|increases^expression	1	1
Topotecan	D001371	366-93-8	trans-1,4-Bis(2-chlorobenzaminomethyl)cyclohexane Dihydrochloride results in increased expression of ASNS mRNA	increases^expression	1	1
Toxaphene	D014212	302-79-4	[mono-(2-ethylhexyl)phthalate co-treated with Tretinoin] results in increased expression of ASNS mRNA	affects^cotreatment|increases^expression	1	1
trans-1,4-Bis(2-chlorobenzaminomethyl)cyclohexane Dihydrochloride	D014212	302-79-4	Tretinoin results in decreased expression of ASNS mRNA	decreases^expression	1	1
Tretinoin	C072782	13674-84-5	[tris(2-butoxyethyl) phosphate co-treated with IMOL S-140 co-treated with tri-(2-chloroisopropyl)phosphate co-treated with tris(1,3-dichloro-2-propyl)phosphate co-treated with triphenyl phosphate co-treated with santicizer 148 co-treated with tris(chloroethyl)phosphate co-treated with 2-ethylhexyldiphenylphosphate co-treated with tributyl phosphate] results in increased expression of ASNS mRNA	affects^cotreatment|increases^expression	1	1
Tretinoin	C009524	126-73-8	[tris(2-butoxyethyl) phosphate co-treated with IMOL S-140 co-treated with tri-(2-chloroisopropyl)phosphate co-treated with tris(1,3-dichloro-2-propyl)phosphate co-treated with triphenyl phosphate co-treated with santicizer 148 co-treated with tris(chloroethyl)phosphate co-treated with 2-ethylhexyldiphenylphosphate co-treated with tributyl phosphate] results in increased expression of ASNS mRNA	affects^cotreatment|increases^expression	1	1
tri-(2-chloroisopropyl)phosphate	C011559	688-73-3	tributyltin results in increased expression of ASNS mRNA	increases^expression	1	1
tributyl phosphate	C469689		tricetin results in increased expression of ASNS mRNA	increases^expression	1	1
tributyltin	D014241	1979/1/6	Trichloroethylene results in increased expression of ASNS mRNA	increases^expression	3	2
tricetin	D014241	1979/1/6	Trichloroethylene results in increased methylation of ASNS gene	increases^methylation	1	1
Trichloroethylene	C012589	58880-19-6	[NOG protein co-treated with trichostatin A co-treated with dorsomorphin co-treated with 4-(5-benzo(1,3)dioxol-5-yl-4-pyridin-2-yl-1H-imidazol-2-yl)benzamide] results in increased expression of ASNS mRNA	affects^cotreatment|increases^expression	1	1
Trichloroethylene	C012589	58880-19-6	trichostatin A results in increased expression of ASNS mRNA	increases^expression	1	1
trichostatin A	C005445	115-86-6	triphenyl phosphate affects the expression of ASNS mRNA	affects^expression	1	1
trichostatin A	C005445	115-86-6	triphenyl phosphate results in increased expression of ASNS mRNA	increases^expression	1	1
triphenyl phosphate	C005445	115-86-6	[tris(2-butoxyethyl) phosphate co-treated with IMOL S-140 co-treated with tri-(2-chloroisopropyl)phosphate co-treated with tris(1,3-dichloro-2-propyl)phosphate co-treated with triphenyl phosphate co-treated with santicizer 148 co-treated with tris(chloroethyl)phosphate co-treated with 2-ethylhexyldiphenylphosphate co-treated with tributyl phosphate] results in increased expression of ASNS mRNA	affects^cotreatment|increases^expression	1	1
triphenyl phosphate	C001899	38748-32-2	triptolide results in increased expression of ASNS protein	increases^expression	1	1
triphenyl phosphate	C016805	13674-87-8	tris(1,3-dichloro-2-propyl)phosphate results in increased expression of ASNS mRNA	increases^expression	1	1
triptolide	C016805	13674-87-8	[tris(2-butoxyethyl) phosphate co-treated with IMOL S-140 co-treated with tri-(2-chloroisopropyl)phosphate co-treated with tris(1,3-dichloro-2-propyl)phosphate co-treated with triphenyl phosphate co-treated with santicizer 148 co-treated with tris(chloroethyl)phosphate co-treated with 2-ethylhexyldiphenylphosphate co-treated with tributyl phosphate] results in increased expression of ASNS mRNA	affects^cotreatment|increases^expression	1	1
tris(1,3-dichloro-2-propyl)phosphate	C013320	78-51-3	tris(2-butoxyethyl) phosphate affects the expression of ASNS mRNA	affects^expression	1	1
tris(1,3-dichloro-2-propyl)phosphate	C013320	78-51-3	[tris(2-butoxyethyl) phosphate co-treated with IMOL S-140 co-treated with tri-(2-chloroisopropyl)phosphate co-treated with tris(1,3-dichloro-2-propyl)phosphate co-treated with triphenyl phosphate co-treated with santicizer 148 co-treated with tris(chloroethyl)phosphate co-treated with 2-ethylhexyldiphenylphosphate co-treated with tributyl phosphate] results in increased expression of ASNS mRNA	affects^cotreatment|increases^expression	1	1
tris(2-butoxyethyl) phosphate	C031324		[tris(2-butoxyethyl) phosphate co-treated with IMOL S-140 co-treated with tri-(2-chloroisopropyl)phosphate co-treated with tris(1,3-dichloro-2-propyl)phosphate co-treated with triphenyl phosphate co-treated with santicizer 148 co-treated with tris(chloroethyl)phosphate co-treated with 2-ethylhexyldiphenylphosphate co-treated with tributyl phosphate] results in increased expression of ASNS mRNA	affects^cotreatment|increases^expression	1	1
tris(2-butoxyethyl) phosphate	D000077288	97322-87-7	Troglitazone results in increased expression of ASNS mRNA	increases^expression	2	1
tris(chloroethyl)phosphate	C080163	146836-84-2	trovafloxacin results in decreased expression of ASNS mRNA	decreases^expression	1	1
Troglitazone	D014415	11089-65-9	Luteolin inhibits the reaction [Tunicamycin results in increased expression of ASNS mRNA]	decreases^reaction|increases^expression	1	1
trovafloxacin	D014415	11089-65-9	Tunicamycin results in increased expression of ASNS mRNA	increases^expression	6	1
Tunicamycin	D014520	51-79-6	Urethane results in increased expression of ASNS mRNA	increases^expression	1	1
Tunicamycin	D014635	99-66-1	Valproic Acid affects the expression of ASNS mRNA	affects^expression	1	1
Urethane	D014635	99-66-1	Valproic Acid results in decreased expression of ASNS mRNA	decreases^expression	2	1
Valproic Acid	D014635	99-66-1	Valproic Acid results in increased expression of ASNS mRNA	increases^expression	3	1
Valproic Acid	D001335		[Vehicle Emissions results in increased abundance of Particulate Matter] which results in increased expression of ASNS mRNA	increases^abundance|increases^expression	1	1
Valproic Acid	C025643	50471-44-8	vinclozolin results in decreased expression of ASNS mRNA	decreases^expression	1	1
Vehicle Emissions	C029297	75-35-4	vinylidene chloride results in increased expression of ASNS mRNA	increases^expression	1	1
vinclozolin	D000077337		Vorinostat results in decreased expression of ASNS mRNA	decreases^expression	1	1
vinylidene chloride	D014859	81-81-2	Warfarin results in increased expression of ASNS mRNA	increases^expression	1	1
Vorinostat	D015215	30516-87-1	[Zidovudine co-treated with Lamivudine] results in increased expression of ASNS mRNA	affects^cotreatment|increases^expression	1	1
Warfarin	D015031	56775-88-3	Zimeldine results in increased expression of ASNS mRNA	increases^expression	2	1
Zidovudine	D015032	7440-66-6	[PCI 5002 co-treated with Zinc] results in increased expression of ASNS mRNA	affects^cotreatment|increases^expression	1	1
Zimeldine	C023616	13530-65-9	[zinc chromate results in increased abundance of chromium hexavalent ion] which results in increased expression of ASNS mRNA	increases^abundance|increases^expression	1	1
Zinc	D000077211		Zoledronic Acid results in decreased expression of ASNS mRNA	decreases^expression	2	1
zinc chromate	C106812	142340-99-6	adefovir dipivoxil results in decreased expression of ASNS mRNA	decreases^expression	1	1
Zoledronic Acid	D002945	15663-27-1	Cisplatin results in decreased expression of ASNS mRNA	decreases^expression	1	1
