# Supplementary material for: Molecular interplay of ASNS and the PI3K-AKT-mTOR pathway in CMV and HIV co-infections: Therapeutic implications
Source: PLoS One. 2026 Feb 20;21(2):e0342050. doi: 10.1371/journal.pone.0342050 (PMC12923000; doi:10.1371/journal.pone.0342050)
Supplement: S2 Table — (XLSX) [file pone.0342050.s002.xlsx]

## Sheet: Sheet 1
Only CMV
