# Supplementary material for: Molecular interplay of ASNS and the PI3K-AKT-mTOR pathway in CMV and HIV co-infections: Therapeutic implications
Source: PLoS One. 2026 Feb 20;21(2):e0342050. doi: 10.1371/journal.pone.0342050 (PMC12923000; doi:10.1371/journal.pone.0342050)
Supplement: S3 Table — (XLSX) [file pone.0342050.s003.xlsx]

## Sheet: Sheet 1
ASNS NOT core	IGJ NOT core	MZB1 NOT core	IGLL5 NOT core	core
AHR	REPIN1	AFF1	CHD4	BRD4
AR	RNF2	DACOR1	EGR1	MYB
ARID1B	RUNX1T1	DEAF1	GRHL3	NFKB1
ARID4B	RUNX1_mut	DPF2	HDAC2	RCOR1
ATF3	RUNX2	DRAP1	HNRNPLL	RUNX1
ATF4	RUNX3	DUX4	IKZF1	SMARCA4
ATF6	RXR	E2F1	IKZF3	STAT3
BAP1	RXRA	E2F2	KDM1A	ZFX
BHLHE40	RXRB	E2F4	KMT2D
BRD1	SETD1A	E2F6	MTA2
BRD2	SETDB1	E2F8	REST
CBFB	SFPQ	E4F1	SND1
CBX4	SKIL	ARID4B	SREBP2
CDK9	SMAD1	EBF1	SUZ12
CEBPA	SMAD3	EGLN2	TCF3-PBX1
CEBPB	SMAD3-HIF1A	EGR1	WDR5
CEBPG	SMAD4	EGR2	ZNF341
CREB1	SMAD5	EGR3
CREM	SMARCB1	ELF1
CTCF	SMARCC1	ELF3
DACOR1	SMC1	ELK3
E2F1	SMC1A	ELK4
E2F4	SMC3	EOMES
E2F6	SNAI1	EP300
E2F8	SNAI2	ARNT
EBF1	SOX4	ERG
ELF1	SP1	ESR1
ELK1	SPI1	ESRRA
ELK3	SRF	ESRRG
ERG	SRSF1	ETS1
ESR1	SRSF3	ETV1
ESR1_pS118	STAG1	ETV2
ETS1	STAG2	ETV5
ETV1	STAT1	EZH2
ETV5	STAT1_pS727	FAIRE
ETV6	SUPT5H	FEZF1
FIP1L1	SUPT5H_phospho	FIP1L1
FLI1	SUZ12	FLI1
FOS	T	FOS
FOXA1	TAL1	FOSL1
FOXP1	TBL1XR1	FOSL2
FOXP2	TBP	FOXA1
GABPA	TBX21	FOXA2
GABPB1	TCF12	FOXO3
GATA1	TCF3	FOXP1
GATA3	TCF3-PBX1	FOXP2
GATA6	TCF4	GABPA
GMEB1	TCF7	GABPB1
GTF3C2	TCF7L1	GATA1
HDAC1	TEAD1	GATA2
HIRA	TEAD4	GATA4
HNRNPK	TFAP2A	GATA6
HOXA5	TFAP2C	GATAD2B
HOXB13	TFAP4	GLIS1
INTS11	THAP11	AFF4
IRF1	THAP9	ATF1
JUND	TLX1	GLIS2
KDM5B	TP53	GLIS3
KLF1	TRIM22	GRHL1
KLF11	TRIM24	GRHL2
KLF4	TRPS1	GRHL3
KMT2A	TRRAP	GTF2F1
LMNB1	U2AF1	ATF2
MAFK	USP7	ATF3
MAPK1	VDR	ATF4
MAZ	WT1	HAND2
MCM2	YY1	HBP1
MITF	YY1AP1	HDAC1
MLLT3	YY2	HDAC2
MYC	ZBTB11	HDAC3
NANOG	ZBTB33	HDAC4
NCBP1	ZBTB4	HEY1
NCOA2	ZBTB48	HIF1A
NCOR1	ZBTB7A	HLF
NELFA	ZC3H8	HNF1B
NELFCD	ZEB1	HNF4A
NELFE	ZFP91	HNF4G
NFE2	ZMIZ1	HNRNPH1
NKX3-1	ZNF146	HNRNPL
NONO	ZNF148	HNRNPLL
NR2F1	ZNF224	AGO1
NR2F2	ZNF230	HOXA4
NRF1	ZNF260	HOXA9
NRIP1	ZNF263	HOXB13
OGT	ZNF280D	HOXC9
OSR2	ZNF281	IKZF1
OVOL1	ZNF284	IKZF2
PCBP1	ZNF316	IKZF3
PCBP2	ZNF333	INO80
PHIP	ZNF384	INTS11
PKNOX1	ZNF430	IRF1
POLR2A	ZNF441	IRF2
PROX1	ZNF467	IRF3
REL	ZNF486	IRF4
REST	ZNF513	JUN
RING1	ZNF547	JUNB
RUNX1T1	ZNF569	JUND
RUNX2	ZNF574	KAT2A
RUVBL2	ZNF597	KAT8
SETDB1	ZNF615	KDM1A
SFPQ	ZNF639	KDM2B
SIN3A	ZNF687	BAP1
SMAD1	ZNF750	KDM6A
SMAD2-3	ZNF770	KLF1
SMAD3	ZNF780A	KLF11
SMAD5	ZNF781	KLF13
SMC3	ZNF784	KLF4
SND1	ZNF786	KLF5
SOX2	AR	KMT2A
SP1	ARID1A	KMT2B
SPI1	ARID2	BATF
SREBP2	ARID3A	KMT2D
SRSF1	ARID4B	LDB1
SRSF4	ARNT	LEF1
SS18	ASXL1	LMNB1
STAT1	ATF1	MAF
STAT5B	ATF2	MAFB
SUPT5H	BAF155	MAFF
SUPT5H_phospho	BAP1	MAFK
T	BCL11A	MAPK1
TAL1	BCL11B	MAX
TCF3	BCL3	MAZ
TCF4	BCL6	MBD4
TCF7L1	BCLAF1	MCRS1
TCF7L2	BRD2	BCL11B
TFAP2A	BRD3	MED1
TFAP2B	BRF1	MED26
TFAP2C	C17orf49	MEF2B
THRA	CBFB	MEF2D
TLE3	CBX1	MEIS1
TRIM24	CBX3	MGA
VEZF1	CDK6	BCL3
XRCC5	CDK7	MITF
YY1	CDK9	MLLT1
ZBTB24	CEBPA	MLX
ZBTB33	CEBPB	BCL6
ZBTB48	CHD7	MTA2
ZBTB7A	CHRM2	MTF2
ZEB1	CLOCK	MXI1
ZIC2	CREB1	MYC
ZIC5	CREBBP	MYCN
ZIM3	CREM	MYF5
ZNF10	CRX	MYOD1
ZNF134	CTBP2	NCAPH2
ZNF146	CTCF	NCBP1
ZNF263	CTCFL	NCOA2
ZNF274	CUX1	NCOR1
ZNF316	DAXX	NELFA
ZNF34	DUX4	NELFE
ZNF341	E2F4	NEUROG2
ZNF343	E2F8	BHLHE40
ZNF384	E4F1	NFIA
ZNF407	EBF1	NFIB
ZNF467	EGLN2	NFIC
ZNF506	EGR1	NFIL3
ZNF569	EGR3	NFKB2
ZNF687	ELF1	BICRA
ZNF737	ELF2	NFXL1
ZNF750	ELF3	NFYA
ZNF770	ELF4	NFYB
	ELK1	NFYC
	ELK3	NIPBL
	ELK4	NKX2-5
	EP300	NONO
	ERCC2	BMI1
	ERCC3	NOTCH1
	ERF	NR2C2
	ERG	NR2F1
	ESR1	NR2F2
	ESR2	NR2F6
	ETS1	NR3C1
	ETV1	NR4A1
	ETV2	NR5A1
	ETV4	NR5A2
	ETV5	NRF1
	ETV6	NRIP1
	EZH2	OGT
	FGFR1	OLIG2
	FLI1	OTX2
	FOS	OVOL1
	FOSL1	PAX5
	FOSL2	BRD1
	FOXA1	PAXIP1
	FOXA2	PBX1
	FOXL2	PBX1-2-3
	FOXO1	PBX3
	FOXO4	AHR
	FOXP1	BRD2
	FOXP2	PDX1
	FUS	PGR
	GABPA	PHF19
	GABPB1	PHIP
	GATA1	PITX1
	GATA2	PITX3
	GATA3	PKNOX1
	GATA4	PLAG1
	GATA6	BRD3
	GATAD1	PML
	GLIS1	POLR2A
	GLIS3	POU2F3
	GLYR1	POU5F1
	GMEB1	PPARG
	GMEB2	PRDM14
	GRHL2	BRD7
	GRHL3	RAD21
	GTF2B	RBBP4
	GTF2F1	RBFOX2
	HBP1	RBM22
	HDAC1	RBM39
	HDAC2	RBPJ
	HDAC3	REL
	HDAC4	RELA
	HIF1A	RELB
	HLF	REPIN1
	HMGXB4	REST
	HNF1A	RFX1
	HNF4A	RFX3
	HNRNPLL	RFX5
	HOMEZ	RORB
	HOXA4	RUNX1T1
	HOXA5	RUNX2
	HOXB13	RUNX3
	IFNA1	RUVBL2
	IKZF1	RXRA
	IKZF3	RXRB
	INO80	CBFB
	INTS11	SFPQ
	JMJD1C	SMAD1
	JUN	SMAD3
	JUND	SMAD4
	KAT2A	SMARCD3
	KAT5	SMC1A
	KAT8	SMC1A-B
	KDM2B	SMC3
	KDM4A	SNAI2
	KDM5A	SND1
	KDM6A	SP1
	KDM6B	SP2
	KLF1	SPI1
	KLF11	SPIB
	KLF13	SREBF1
	KLF15	SREBP2
	KLF4	SRF
	KMT2A	SRSF1
	KMT2B	SRSF3
	KMT2D	SS18
	L3MBTL4	STAG1
	LCOR	STAG2
	LDB1	STAT1
	LMNB1	STAT2
	LMO1	SUPT5H
	LMO2	SUZ12
	MAFB	T
	MAFF	TAL1
	MAFK	TBP
	MAPK1	TBX21
	MAX	TCF12
	MAZ	TCF21
	MBD4	TCF3
	MCM2	TCF4
	MCRS1	TCF7L1
	MECOM	TCF7L2
	MED1	TEAD1
	MED12	CDK6
	MED26	TEAD3
	MEF2A	TEAD4
	MEF2B	TEF
	MEF2C	TERC
	MEIS1	TFAP2A
	MEN1	TFAP2B
	MGA	CDK7
	MIXL1	TFAP2C
	MLLT1	TFAP4
	MNT	THAP11
	MTA2	THRB
	MTF2	CDK8
	MXI1	TP63
	MYC	TRIM22
	MYCN	TRIM24
	MYOD1	TRIM28
	NCBP1	AR
	NCOA2	CDK9
	NCOA3	TTF1
	NCOR1	U2AF1
	NELFA	UBTF
	NELFCD	USF1
	NELFE	USF2
	NFATC3	VDR
	NFIC	VEZF1
	NFXL1	CDKN1B
	NIPBL	WDR5
	NKRF	XRCC5
	NONO	YY1
	NOTCH1	CDX2
	NR2C1	YY2
	NR2C2	ZBED2
	NR2F1	ZBTB12
	NR2F2	CEBPA
	NR2F6	ZBTB21
	NR3C1	ZBTB42
	NRF1	CEBPB
	NRIP1	ZBTB44
	OGT	ZBTB48
	ONECUT1	ZBTB6
	ONECUT2	ZBTB7A
	OSR2	CEBPD
	OTX2	ZEB1
	PAX5	ZFHX2
	PBX1-2-3	ZFP91
	PHF8	ZFY
	PHIP	CEBPG
	PITX1	ZHX2
	POLR2A	ZHX3
	PPARG	ZIC2
	PSIP1	ZIC5
	RAD21	ZKSCAN1
	REL	ZMIZ1
	RELA	ZMYM3
	RELB	ZNF143
		ZNF148
		ZNF18
		CHD2
		ZNF217
		ZNF224
		CHD4
		ZNF263
		ZNF281
		ZNF284
		ZNF316
		ARID1A
		ZNF362
		ZNF384
		ZNF407
		CHRM2
		ZNF547
		ZNF561
		ZNF592
		ZNF597
		ZNF605
		ZNF644
		ZNF652
		ZNF687
		CREB1
		ZNF711
		ZNF740
		ZNF750
		ZNF770
		ZNF777
		ZSCAN20
		CREBBP
		ARID2
		CREM
		CRX
		CTBP2
		CTCF
		CTCFL
		CTCF_s
